# Supplementary material for: Transcriptional Control of Mitosis: Deregulation and Cancer
Source: Front Endocrinol (Lausanne). 2015 May 5;6:60. doi: 10.3389/fendo.2015.00060 (PMC4419714; doi:10.3389/fendo.2015.00060)
Supplement: Supplementary file 1 [file datasheet_1.xlsx]

## Sheet: Sheet1
Supplementary Table 1: Mutation Status of Mitotic Genes.
Mitotic hits	Total unique samples	Unique mutated samples	% mutation			1 to 2 % mutation (61)	2 to 7 % mutation (24)	<1 % mutation (441)
aak1	8242	54	0.655181			adam19	ascc3	aak1
ablim1	8075	51	0.631579			anln	aspm	ablim1
abtb1	8012	36	0.449326			arhgap30	brca2	abtb1
acad9	8014	47	0.586474			arhgef11	cenpe	acad9
actr3b	8437	47	0.55707			cacng3	cit	actr3b
actrt2	8012	59	0.736395			ccdc108	col5a1	actrt2
acvr1c	8914	79	0.886246			cdc27	dock2	acvr1c
acy3	8012	22	0.274588			cdh5	dync1h1	acy3
adam19	8223	109	1.32555			cdkl5	fam47b	adam33
adam33	8221	61	0.742002			cep135	fgfr2	agxt2l1
agxt2l1	8013	62	0.773743			cep192	kalrn	aifm3
aifm3	8201	48	0.585294			ckap5	kcnh7	akap5
akap5	8131	21	0.258271			clasp1	kcnt2	aldh16a1
aldh16a1	8014	50	0.623908			cul3	kif2b	aldh9a1
aldh9a1	8131	39	0.479646			dgki	lrp1	alox15b
alox15b	8132	57	0.700935			dse	mll3	anapc10
anapc10	8643	10	0.115701			duox2	myd88	anapc11
anapc11	8651	1	0.0115594			edc4	myh4	anapc13
anapc13	8643	5	0.0578503			espl1	myh9	anapc2
anapc2	8221	51	0.620362			eya4	ncoa6	anapc4
anapc4	8283	55	0.664011			gak	pappa	anapc5
anapc5	8282	53	0.639942			galnt5	scn5a	arl13b
anln	8438	96	1.13771			hdx	sf3b1	arl4a
arhgap30	7947	86	1.08217			htr5a	trpa1	arl5a
arhgef11	8225	150	1.82371			iqub		arpc2
arl13b	8012	19	0.237144			itga11		arse
arl4a	8132	13	0.159862			keap1		asb12
arl5a	8132	12	0.147565			kiaa1267		atoh8
arpc2	8013	25	0.311993			kif14		aurka
arse	8040	37	0.460199			kif18a		aurkb
asb12	8131	49	0.602632			kif4a		aurkc
ascc3	8016	164	2.04591			lamc1		avpr2
aspm	8531	328	3.8448			lrp5		b3galtl
atoh8	8013	15	0.187196			nek10		bard1
aurka	9509	40	0.420654			ntrk3		bcas2
aurkb	9418	19	0.201741			nup133		bcl2l13
aurkc	9446	51	0.539911			nup214		bfar
avpr2	8534	40	0.468713			p2ry10		bmpr1a
b3galtl	8013	46	0.574067			pask		btn2a3
bard1	8322	77	0.925258			pcf11		btn3a2
bcas2	8194	23	0.280693			pde4b		bub1
bcl2l13	8556	26	0.30388			pigr		bub1b
bfar	8013	33	0.411831			prickle2		bub3
bmpr1a	9673	59	0.609945			prpf8		bud31
brca2	11139	314	2.81892			rad21		c13orf23
btn2a3	8013	37	0.46175			rbm10		c14orf177
btn3a2	8012	26	0.324513			rps6ka2		c19orf35
bub1	9035	83	0.91865			sgol2		c1galt1
bub1b	9543	63	0.66017			smc1a		c1orf109
bub3	8132	24	0.29513			smc2		c1orf110
bud31	8013	12	0.149757			smc3		c1orf111
c13orf23	8013	79	0.985898			son		c1orf112
c14orf177	8012	35	0.436845			st6gal2		c1orf114
c19orf35	8012	17	0.212182			tcerg1l		c1qb
c1galt1	8013	23	0.287034			trpc3		c1rl
c1orf109	8012	13	0.162257			trpv4		c20orf118
c1orf110	7922	19	0.239838			tubgcp6		ca12
c1orf111	7990	24	0.300375			u2af1		cabp7
c1orf112	8012	62	0.773839			usp32		capg
c1orf114	7990	59	0.738423			zhx2		cbfa2t2
c1qb	8077	40	0.495233			znf479		cbx7
c1rl	8013	36	0.44927					ccdc17
c20orf118	8013	20	0.249594					ccdc51
ca12	8438	33	0.391088					ccdc70
cabp7	8012	8	0.0998502					ccdc89
cacng3	8013	104	1.29789					ccdc9
capg	8109	27	0.332963					ccl21
cbfa2t2	8012	44	0.549176					ccl28
cbx7	8132	17	0.209051					ccna2
ccdc108	8014	156	1.94659					ccnb1
ccdc17	7944	23	0.289527					cct8
ccdc51	8012	30	0.374438					cdc16
ccdc70	8012	30	0.374438					cdc20
ccdc89	8012	44	0.549176					cdc23
ccdc9	8013	37	0.46175					cdc40
ccl21	8012	15	0.187219					cdc5l
ccl28	8012	17	0.212182					cdc6
ccna2	8752	29	0.331353					cdca5
ccnb1	8555	34	0.397428					cdca8
cct8	8013	35	0.43679					cdt1
cdc16	8219	45	0.547512					cenpk
cdc20	8220	34	0.413625					cenpt
cdc23	8220	41	0.498783					cep55
cdc27	8286	149	1.79821					cetn1
cdc40	8012	36	0.449326					chrdl1
cdc5l	8223	79	0.96072					chrna5
cdc6	8565	47	0.548745					ckap2
cdca5	8012	17	0.212182					clpb
cdca8	8012	23	0.287069					cmbl
cdh5	8469	100	1.18078					cntfr
cdkl5	8731	105	1.20261					coch
cdt1	8132	28	0.344319					cog7
cenpe	8183	184	2.24856					cotl1
cenpk	8012	18	0.224663					cox7a2l
cenpt	8013	25	0.311993					cpa5
cep135	8015	99	1.23518					crabp1
cep192	7945	140	1.76211					cradd
cep55	8013	32	0.399351					crisp2
cetn1	8012	46	0.574139					csn3
chrdl1	8039	71	0.883194					ctnnbl1
chrna5	8436	36	0.426743					ctrc
cit	8303	170	2.04745					ctrl
ckap2	8012	49	0.611583					ctsb
ckap5	8013	113	1.41021					cyc1
clasp1	8014	107	1.33516					cyp2c19
clpb	8013	43	0.536628					dak
cmbl	7991	22	0.27531					ddx24
cntfr	8013	22	0.274554					ddx41
coch	8132	49	0.602558					depdc7
cog7	8013	58	0.723824					dhps
col5a1	8444	263	3.11464					diras3
cotl1	8132	15	0.184456					dld
cox7a2l	8131	8	0.0983889					dll4
cpa5	8013	56	0.698864					dlx5
crabp1	8436	19	0.225225					dmrtc1
cradd	8132	21	0.258239					dok1
crisp2	8013	52	0.648945					dpep3
csn3	8012	42	0.524214					drd1
ctnnbl1	8131	74	0.910097					dscr8
ctrc	8013	26	0.324473					dtl
ctrl	8012	11	0.137294					dusp8
ctsb	8012	23	0.287069					e2f2
cul3	8220	86	1.04623					ect2
cyc1	8132	29	0.356616					eftud2
cyp2c19	8013	76	0.948459					egfl6
dak	8040	50	0.621891					egfl7
ddx24	8220	76	0.924574					egln2
ddx41	8131	0	0					elk1
depdc7	8012	41	0.511732					eme1
dgki	8219	152	1.84937					eml3
dhps	8012	29	0.361957					exoc3
diras3	8752	30	0.342779					f2rl2
dld	8135	36	0.442532					fam101a
dll4	8541	4	0.0468329					fam118b
dlx5	8436	47	0.557136					fam136a
dmrtc1	7968	3	0.0376506					fam33a
dock2	8019	302	3.76606					fam76b
dok1	8131	37	0.455049					fam82b
dpep3	7990	46	0.57572					fancc
drd1	8012	54	0.673989					fance
dscr8	7922	3	0.0378692					fate1
dse	8013	86	1.07326					fbln5
dtl	7944	46	0.579053					fcrl6
duox2	8013	115	1.43517					ffar3
dusp8	8131	22	0.270569					fgf12
dync1h1	8107	290	3.57716					fkbp6
e2f2	8319	30	0.36062					fosl2
ect2	8629	76	0.880751					fzd8
edc4	8012	91	1.1358					fzd9
eftud2	8014	80	0.998253					gdf9
egfl6	8102	54	0.666502					gem
egfl7	8532	11	0.128926					gimap5
egln2	8131	30	0.368958					gja5
elk1	8622	27	0.313152					gjb1
eme1	8132	36	0.442696					gjb3
eml3	8012	56	0.698952					glrx
espl1	8227	134	1.62878					glt1d1
exoc3	8012	54	0.673989					glt8d1
eya4	8499	104	1.22367					golga2
f2rl2	8132	52	0.639449					gorasp1
fam101a	7991	10	0.125141					gosr2
fam118b	8012	27	0.336995					gpr19
fam136a	7991	14	0.175197					gprin1
fam33a	8012	12	0.149775					gpx5
fam47b	8104	181	2.23346					grhl3
fam76b	8012	10	0.124813					gtf2i
fam82b	8013	32	0.399351					gtpbp1
fancc	9020	3	0.0332594					gzma
fance	8712	41	0.470615					haus1
fate1	8039	28	0.348302					haus3
fbln5	8040	56	0.696517					haus4
fcrl6	8013	55	0.686385					hexa
ffar3	8012	39	0.48677					hexim2
fgf12	8871	58	0.653816					hhip
fgfr2	13418	269	2.00477					hla-dqa1
fkbp6	8085	32	0.395795					hmbs
fosl2	8632	35	0.405468					hmmr
fzd8	8517	36	0.422684					hnmt
fzd9	8987	51	0.567486					hook1
gak	8480	95	1.12028					hspbap1
galnt5	8196	99	1.20791					htr1b
gdf9	8131	46	0.565736					ifnk
gem	8564	36	0.420364					ifnw1
gimap5	8013	32	0.399351					ik
gja5	8013	58	0.723824					il4r
gjb1	8102	20	0.246853					incenp
gjb3	8012	38	0.474289					jag2
glrx	8012	10	0.124813					kcnab3
glt1d1	8014	45	0.561517					kcnj6
glt8d1	8012	27	0.336995					kcnk5
golga2	8013	63	0.786222					kcnk6
gorasp1	8013	39	0.486709					kcnn4
gosr2	8012	15	0.187219					kctd13
gpr19	8012	39	0.48677					kiaa0649
gprin1	8013	69	0.861101					kiaa1161
gpx5	8012	41	0.511732					kif11
grhl3	8012	51	0.636545					kif12
gtf2i	8013	39	0.486709					kif20a
gtpbp1	8013	35	0.43679					kif23
gzma	8013	57	0.711344					kif2a
haus1	8012	21	0.262107					kif2c
haus3	8059	49	0.608016					kifc1
haus4	8013	33	0.411831					kifc2
hdx	8040	113	1.40547					krt28
hexa	8014	45	0.561517					krtap19-7
hexim2	8012	19	0.237144					lck
hhip	8202	72	0.877835					lcn9
hla-dqa1	8015	40	0.499064					lgr4
hmbs	8012	22	0.274588					lhfp
hmmr	8014	54	0.673821					limd1
hnmt	8012	30	0.374438					lrp10
hook1	8075	50	0.619195					lrrfip1
hspbap1	8132	29	0.356616					lrtm2
htr1b	8013	55	0.686385					lzic
htr5a	8076	105	1.30015					m6pr
ifnk	8436	14	0.165955					mad1l1
ifnw1	8012	14	0.174738					mad2l1
ik	7089	1	0.0141064					man1c1
il4r	8132	67	0.823906					maoa
incenp	8133	51	0.627075					mapre3
iqub	8080	100	1.23762					mastl
itga11	8531	98	1.14875					mcph1
jag2	8755	64	0.731011					megf11
kalrn	8586	178	2.07314					mfap1
kcnab3	8013	28	0.349432					mfsd3
kcnh7	8019	221	2.75595					mfsd4
kcnj6	8016	55	0.686128					mgll
kcnk5	8134	51	0.626998					mnt
kcnk6	8012	36	0.449326					msto1
kcnn4	8013	37	0.46175					mtbp
kcnt2	8080	208	2.57426					myl6b
kctd13	8013	19	0.237115					myst1
keap1	8746	171	1.95518					mzf1
kiaa0649	8012	76	0.948577					naca2
kiaa1161	8057	40	0.496463					nags
kiaa1267	7990	114	1.42678					ndufb10
kif11	8135	54	0.663798					nedd4l
kif12	8012	33	0.411882					negr1
kif14	8059	130	1.6131					nek9
kif18a	8016	83	1.03543					nfkbie
kif20a	8012	50	0.624064					nhp2l1
kif23	8135	53	0.651506					nkap
kif2a	8132	30	0.368913					nmnat1
kif2b	8013	216	2.69562					nod1
kif2c	8133	58	0.713144					nol3
kif4a	8040	104	1.29353					npm3
kifc1	8014	44	0.549039					nr5a1
kifc2	8012	47	0.58662					nsun7
krt28	8013	62	0.773743					nudc
krtap19-7	7990	22	0.275344					nuf2
lamc1	8257	152	1.84086					nusap1
lck	9626	64	0.664866					nutf2
lcn9	7989	21	0.262861					ofd1
lgr4	8013	80	0.998378					oip5
lhfp	8676	30	0.345781					or2t8
limd1	8200	33	0.402439					or51e1
lrp1	8514	322	3.78201					otos
lrp10	8014	67	0.836037					oxgr1
lrp5	8564	118	1.37786					oxr1
lrrfip1	8175	57	0.697248					pabpcp2
lrtm2	8058	41	0.508811					pafah1b1
lzic	8012	9	0.112332					pak2
m6pr	8012	33	0.411882					palm
mad1l1	8997	75	0.833611					pdk1
mad2l1	8133	17	0.209025					pdzd4
man1c1	8013	47	0.586547					phpt1
maoa	8102	42	0.518391					pi4kb
mapre3	8012	39	0.48677					pink1
mastl	8430	70	0.830368					pip
mcph1	8132	6	0.0737826					pja2
megf11	7990	36	0.450563					plk1
mfap1	8132	32	0.393507					plk3
mfsd3	7990	15	0.187735					plk4
mfsd4	8013	44	0.549108					plrg1
mgll	8015	15	0.187149					pml
mll3	9723	631	6.48977					polg
mnt	8132	33	0.405804					pou2f2
msto1	8012	17	0.212182					ppp1cb
mtbp	8133	66	0.811509					ppp1r1b
myd88	11606	778	6.70343					ppp2r1a
myh4	8014	278	3.46893					ppp5c
myh9	8346	180	2.15672					prc1
myl6b	8012	12	0.149775					prg2
myst1	8133	51	0.627075					prkab1
mzf1	8012	35	0.436845					prmt1
naca2	8012	31	0.38692					prpf19
nags	8013	21	0.262074					prpf6
ncoa6	8298	175	2.10894					prph2
ndufb10	8012	16	0.1997					prtn3
nedd4l	8651	70	0.809155					psmd6
negr1	8017	59	0.735936					psmd8
nek10	8598	99	1.15143					pstk
nek9	8267	63	0.762066					pter
nfkbie	8157	28	0.343263					ptger2
nhp2l1	8131	13	0.159882					ptgs2
nkap	8039	46	0.57221					rab24
nmnat1	8012	18	0.224663					rab7l1
nod1	8132	74	0.909985					rab8a
nol3	8132	1	0.0122971					rabggtb
npm3	8012	15	0.187219					rad23a
nr5a1	8105	28	0.345466					rasl11a
nsun7	8012	30	0.374438					rbbp9
ntrk3	11122	221	1.98705					rbm41
nudc	8012	15	0.187219					rcc1
nuf2	8133	69	0.848395					rcn3
nup133	8172	99	1.21145					rdh10
nup214	9119	147	1.61202					reep4
nusap1	7922	30	0.378692					rgma
nutf2	7990	11	0.137672					rgs11
ofd1	8018	64	0.798204					rhbdl1
oip5	7990	12	0.150188					rnase4
or2t8	7991	60	0.750845					rnf141
or51e1	8038	62	0.771336					rnf215
otos	7991	15	0.187711					rpain
oxgr1	7990	41	0.513141					rps14
oxr1	7992	61	0.763263					rtp3
p2ry10	8452	90	1.06484					ruvbl2
pabpcp2	7968	25	0.313755					rxfp2
pafah1b1	7991	23	0.287824					rxfp4
pak2	8865	44	0.496334					s100a11
palm	7991	26	0.325366					sap30bp
pappa	7995	194	2.42652					sart1
pask	8443	107	1.26732					sart3
pcf11	7945	92	1.15796					sass6
pde4b	8012	84	1.04843					scgb1d1
pdk1	8948	38	0.424676					scgb2a2
pdzd4	8104	66	0.814413					scn1b
phpt1	8012	9	0.112332					sec23a
pi4kb	8171	64	0.783258					sema3c
pigr	8014	82	1.02321					sepp1
pink1	8289	35	0.422246					sf3a1
pip	8012	32	0.399401					sgol1
pja2	8012	50	0.624064					sh2d4a
plk1	8674	63	0.726309					siglec11
plk3	8242	37	0.44892					sipa1
plk4	8242	59	0.715846					sirt2
plrg1	8012	37	0.461807					sirt3
pml	9138	64	0.700372					slc22a12
polg	8133	66	0.811509					slc25a5
pou2f2	8133	52	0.63937					slc30a2
ppp1cb	8563	26	0.303632					slc35d2
ppp1r1b	8564	9	0.105091					slc37a4
ppp2r1a	10248	78	0.761124					slc5a2
ppp5c	8131	41	0.504243					slc5a3
prc1	8012	46	0.574139					slco4a1
prg2	8076	36	0.445765					slu7
prickle2	8012	82	1.02346					smu1
prkab1	8751	24	0.274254					snrpf
prmt1	8012	28	0.349476					snrpg
prpf19	8105	59	0.727946					snw1
prpf6	8080	78	0.965347					sp2
prpf8	8447	141	1.66923					spatc1
prph2	8013	44	0.549108					spc24
prtn3	8012	9	0.112332					spc25
psmd6	8013	30	0.374392					spp1
psmd8	7990	14	0.175219					srp14
pstk	8012	33	0.411882					st14
pter	8014	38	0.47417					stk39
ptger2	8563	25	0.291954					syp
ptgs2	8192	67	0.817871					syt8
rab24	8064	0	0					tacc3
rab7l1	8132	18	0.221348					taf7l
rab8a	8133	17	0.209025					tagln2
rabggtb	8131	34	0.418153					tbc1d17
rad21	8136	86	1.05703					tbcc
rad23a	8132	28	0.344319					tceal2
rasl11a	8444	26	0.307911					tcp1
rbbp9	8131	16	0.196778					tctn3
rbm10	8536	108	1.26523					tdo2
rbm41	8039	31	0.38562					tekt2
rcc1	8133	34	0.41805					tiaf1
rcn3	8012	27	0.336995					tiparp
rdh10	8436	27	0.320057					tlr2
reep4	8012	12	0.149775					tm2d1
rgma	8012	22	0.274588					tmem125
rgs11	8131	28	0.344361					tmem129
rhbdl1	8012	13	0.162257					tmem134
rnase4	8436	18	0.213371					tmem185a
rnf141	8131	16	0.196778					tnip2
rnf215	7990	19	0.237797					tnnt3
rpain	7966	15	0.1883					tnp2
rps14	8013	11	0.137277					tor1aip1
rps6ka2	9499	95	1.00011					tpcn2
rtp3	8013	25	0.311993					tpx2
ruvbl2	8132	2	0.0245942					traf3
rxfp2	8014	80	0.998253					treml4
rxfp4	8012	27	0.336995					trim21
s100a11	8436	8	0.0948317					trnt1
sap30bp	8102	29	0.357936					trpv1
sart1	8132	36	0.442696					trub2
sart3	8013	59	0.736304					tspyl1
sass6	7990	57	0.713392					tssk3
scgb1d1	8013	18	0.224635					ttyh3
scgb2a2	8012	11	0.137294					tuba1b
scn1b	8012	19	0.237144					tubb2c
scn5a	8013	213	2.65818					u2af2
sec23a	8013	58	0.723824					ube2m
sema3c	8439	83	0.983529					ubl5
sepp1	7990	32	0.400501					ubqln2
sf3a1	8075	58	0.718266					ubqlnl
sf3b1	18325	984	5.36971					uck1
sgol1	8012	49	0.611583					ucn
sgol2	8013	104	1.29789					ucp3
sh2d4a	8014	41	0.511605					upk3b
siglec11	8012	62	0.773839					use1
sipa1	8013	44	0.549108					usf1
sirt2	8132	25	0.307427					usp1
sirt3	8556	27	0.315568					usp30
slc22a12	8013	65	0.811182					uspl1
slc25a5	8040	32	0.39801					uts2
slc30a2	8012	29	0.361957					vamp1
slc35d2	8013	20	0.249594					vrk1
slc37a4	7989	17	0.212793					wdr5b
slc5a2	8012	55	0.68647					wdr61
slc5a3	8012	45	0.561658					wdr81
slco4a1	8014	63	0.786124					wdr85
slu7	8012	34	0.424363					wee1
smc1a	8132	104	1.2789					wnk4
smc2	8110	114	1.40567					wnt2
smc3	8015	88	1.09794					wnt4
smu1	8013	27	0.336952					wrb
snrpf	8013	3	0.0374392					xab2
snrpg	8012	6	0.0748877					yeats4
snw1	8105	42	0.518199					zc3h8
son	8012	155	1.9346					zfp3
sp2	8012	34	0.424363					znf114
spatc1	8012	39	0.48677					znf155
spc24	7922	8	0.100985					znf358
spc25	8131	18	0.221375					znf362
spp1	8523	34	0.398921					znf511
srp14	8436	11	0.130394					znf549
st14	8014	72	0.898428					znf561
st6gal2	8104	149	1.8386					znf575
stk39	8455	39	0.461266					znf579
syp	8463	34	0.401749					znf641
syt8	8013	25	0.311993					znf688
tacc3	8012	63	0.786321					znf750
taf7l	8040	58	0.721393					znf786
tagln2	8012	21	0.262107					znf85
tbc1d17	8012	36	0.449326					zw10
tbcc	8012	29	0.361957					zwint
tceal2	8039	25	0.310984
tcerg1l	8060	81	1.00496
tcp1	8075	33	0.408669
tctn3	7944	26	0.327291
tdo2	8437	46	0.545217
tekt2	8012	32	0.399401
tiaf1	7990	9	0.112641
tiparp	8445	42	0.497336
tlr2	8447	72	0.852374
tm2d1	8012	22	0.274588
tmem125	8075	18	0.22291
tmem129	7990	7	0.0876095
tmem134	8012	3	0.0374438
tmem185a	8040	23	0.28607
tnip2	8014	28	0.349389
tnnt3	8013	34	0.42431
tnp2	7922	15	0.189346
tor1aip1	8077	54	0.668565
tpcn2	8014	54	0.673821
tpx2	8194	52	0.634611
traf3	8603	57	0.66256
treml4	8013	19	0.237115
trim21	8132	42	0.516478
trnt1	8013	30	0.374392
trpa1	8223	208	2.52949
trpc3	8013	131	1.63484
trpv1	7944	45	0.566465
trpv4	8012	83	1.03595
trub2	8013	21	0.262074
tspyl1	8012	26	0.324513
tssk3	8242	22	0.266926
ttyh3	8015	34	0.424205
tuba1b	8012	24	0.299551
tubb2c	7990	33	0.413016
tubgcp6	8014	111	1.38508
u2af1	14055	226	1.60797
u2af2	8013	57	0.711344
ube2m	8220	14	0.170316
ubl5	8012	4	0.0499251
ubqln2	8041	51	0.634249
ubqlnl	8057	68	0.843987
uck1	8012	24	0.299551
ucn	8012	4	0.0499251
ucp3	8012	29	0.361957
upk3b	8012	13	0.162257
use1	7923	18	0.227187
usf1	8436	27	0.320057
usp1	8563	50	0.583908
usp30	8565	43	0.502043
usp32	8610	112	1.30081
uspl1	8446	76	0.899834
uts2	8012	4	0.0499251
vamp1	8012	6	0.0748877
vrk1	8267	31	0.374985
wdr5b	8012	35	0.436845
wdr61	8012	22	0.274588
wdr81	8012	49	0.611583
wdr85	8013	20	0.249594
wee1	9313	49	0.526146
wnk4	8242	78	0.946372
wnt2	8932	55	0.615764
wnt4	8444	21	0.248697
wrb	8012	12	0.149775
xab2	8178	65	0.794815
yeats4	8131	15	0.184479
zc3h8	8131	15	0.184479
zfp3	8012	45	0.561658
zhx2	8131	94	1.15607
znf114	8012	37	0.461807
znf155	8075	29	0.359133
znf358	8012	39	0.48677
znf362	7992	26	0.325325
znf479	7993	149	1.86413
znf511	8012	16	0.1997
znf549	8013	59	0.736304
znf561	8012	29	0.361957
znf575	8012	14	0.174738
znf579	8012	19	0.237144
znf641	8013	25	0.311993
znf688	7990	19	0.237797
znf750	8012	54	0.673989
znf786	7968	66	0.828313
znf85	8438	58	0.687367
zw10	8136	48	0.589971
zwint	8133	37	0.454937
