# Supplementary material for: Transcriptional Control of Mitosis: Deregulation and Cancer
Source: Front Endocrinol (Lausanne). 2015 May 5;6:60. doi: 10.3389/fendo.2015.00060 (PMC4419714; doi:10.3389/fendo.2015.00060)
Supplement: Supplementary file 2 [file datasheet_2.xlsx]

## Sheet: Sheet1
Supplementary Table 2:- Expression analysis of Mitotic Genes
Gene Name	Pyeon Multi-cancer 1	Pyeon Multi-cancer 2	Sengupta Head-Neck	Cromer head and neck	Estilo Head-Neck	Ginos Head-Neck	Peng Head-Neck	Toruner Head-Neck			Over Express Datasets (>=1.5)	Under Express Datasets (<=1.5)	Unchanged Datasets	Total	% Over Expression	% Under Expression	% Unchanged
AAK1	1.31731	1.26716	1.22393	1.71553	-1.0366	1.15794	1.61257	1.17529			2	0	6	8	25	0	75
ABLIM1	-1.86633	-1.16489	-1.37679	-4.91077	-1.11344	-3.1544	-3.79088	-2.74024			0	5	3	8	0	62.5	37.5
ABTB1	1.09084	-1.01142	-1.00278				1.20735				0	0	4	4	0	0	100
ACAD9	1.5156	1.39567	1.14996				1.23981				1	0	3	4	25	0	75
ACTR3B	1.57074	1.22996	1.31553			1.27208	-1.08437	1.005			1	0	5	6	16.6667	0	83.3333
ACTRT2	-1.12744	-1.14216	-1.18419				-1.16282				0	0	4	4	0	0	100
ACVR1C	4.13255	2.39144	1.76211								3	0	0	3	100	0	0
ACY3	-1.04801	1.01018	-1.07932				1.02127				0	0	4	4	0	0	100
ADAM19	-1.05742	1.75949	1.01871	1.99934	2.19641	1.76179	2.35158	1.02969			5	0	3	8	62.5	0	37.5
ADAM33	-1.62783	-1.02868	1.11576				-1.35098				0	1	3	4	0	25	75
AGXT2L1	-1.00109	1.05927	1.09332			1.13737	-1.07719	-1.01224			0	0	6	6	0	0	100
AIFM3	1.00544	1.04545	-1.10934				-1.21914				0	0	4	4	0	0	100
AKAP5	1.03498	-1.00105	1.12399	-1.12484	-1.02446	-1.35094	1.5669	-1.05154			1	0	7	8	12.5	0	87.5
ALDH16A1	1.49679	1.23646	-1.04932				-1.195				0	0	4	4	0	0	100
ALDH9A1	-1.21372	-1.11489	-1.08222	-3.36885	-1.31106	-2.97955	-1.75153	-1.87189			0	4	4	8	0	50	50
ALOX15B	-1.22347	-1.26511	1.05498	-1.29855	1.18023	2.10346	-1.29852	-1.01873			1	0	7	8	12.5	0	87.5
ANAPC10	2.73543	2.05903	1.54883	-1.44127	1.41931	1.4937	1.62241	1.33789			4	0	4	8	50	0	50
ANAPC11	1.92587	1.31058	1.36002				1.18757				1	0	3	4	25	0	75
ANAPC13	2.23334	1.86136	1.14297	1.2581	1.43136	1.11873	1.24336	1.52077			3	0	5	8	37.5	0	62.5
ANAPC2	-1.10161	-1.10589	-1.02797			-1.18804	-1.16602	-1.05048			0	0	6	6	0	0	100
ANAPC4	1.64849	1.34944	1.26182				-1.14949				1	0	3	4	25	0	75
ANAPC5	1.48157	1.99799	1.31376			1.12055	1.46745	1.38755			1	0	5	6	16.6667	0	83.3333
ANLN	6.90752	4.51704	3.14115				2.2266				4	0	0	4	100	0	0
ARHGAP30	-1.02836	1.0429	1.15108				1.31476				0	0	4	4	0	0	100
ARHGEF11	1.05156	-1.0141	1.03618	1.07474	1.07467	-1.14192	-1.07428	-1.06151			0	0	8	8	0	0	100
ARL13B	2.98387	2.9335	-1.15284				1.1376				2	0	2	4	50	0	50
ARL4A	1.07048	-1.4804	1.03621	-1.38558	1.17978	-1.207	2.3349	-2.04219			1	1	6	8	12.5	12.5	75
ARL5A	1.72232	1.73209	1.44981			-1.17575		-1.1381			2	0	3	5	40	0	60
ARPC2	2.64954	1.87581	1.29091	-1.41384	2.07193	-1.4378	-1.05443	-1.02881			3	0	5	8	37.5	0	62.5
ARSE	-1.03311	1.04248	1.04048	-1.13111	1.00657	-1.38221	-1.08816	1.02278			0	0	8	8	0	0	100
ASB12	-1.37495	-1.39491	1.04638				-1.06751				0	0	4	4	0	0	100
ASCC3	2.42148	2.07081	1.75313	2.36196	4.07122	1.55289	1.64655	1.24799			7	0	1	8	87.5	0	12.5
ASPM	2.00251	1.44347	1.60532				2.06799				3	0	1	4	75	0	25
ATOH8	-1.08694	-1.3218	-1.04861				-1.2498				0	0	4	4	0	0	100
AURKA	3.45105	2.39293	2.6087	2.30675	2.2202	2.16761	2.10446	1.77753			8	0	0	8	100	0	0
AURKB	2.5751	1.68496	1.54165	2.52747	1.75311	1.55896	1.50677	1.19823			7	0	1	8	87.5	0	12.5
AURKC	-1.26135	-1.06449	-1.06122	1.1901	-3.01031	-1.468	-1.2014	-1.02517			0	1	7	8	0	12.5	87.5
AVPR2	-1.02903	1.04311	-1.0908	-1.40675	-1.90654	-1.38507	-1.34895	1.0559			0	1	7	8	0	12.5	87.5
B3GALTL	1.89242	1.85671	-1.07512				-1.2285				2	0	2	4	50	0	50
BARD1	1.41995	-1.17242	1.51619	-1.46031	1.10689	-1.52456	-1.51348	1.15993			1	2	5	8	12.5	25	62.5
BCAS2	1.90059	1.06203	1.30106	-1.34081	1.24955	1.09151	-1.33287	1.15454			1	0	7	8	12.5	0	87.5
BCL2L13	3.44723	2.46909	1.16359			1.03761	-1.10691	1.24581			2	0	4	6	33.3333	0	66.6667
BFAR	1.72575	2.15033	1.41483			1.3356	1.65569	1.15229			3	0	3	6	50	0	50
BMPR1A	3.00258	2.24374	1.81522	1.13106	-1.61395	1.15425	-1.18175	1.25798			3	1	4	8	37.5	12.5	50
BRCA2	1.57065	1.24896	1.34952	2.27591	1.50605	1.13833	1.78036	1.05258			4	0	4	8	50	0	50
BTN2A3	-1.28653	-1.2953	-1.03484			-2.01493	1.29814	-1.11118			0	1	5	6	0	16.6667	83.3333
BTN3A2	2.33727	5.80823	1.24593	1.57616	2.1083	1.7548	1.87974	1.78036			7	0	1	8	87.5	0	12.5
BUB1	5.82564	3.62884	2.78153	1.81357	3.28397	2.37047	2.17748	1.47221			7	0	1	8	87.5	0	12.5
BUB1B	3.50016	2.72003	3.84174	2.57129	2.03299	1.64214	1.99199	2.04599			8	0	0	8	100	0	0
BUB3	3.52958	1.72058	1.66564	1.65286	1.98574	2.08825	1.55848	1.51125			8	0	0	8	100	0	0
BUD31	2.52109	2.3965	1.1229	1.54103	1.94506	-1.01843	1.4151	1.14484			4	0	4	8	50	0	50
C13orf23	2.04039	1.96003	1.62494			-1.37492	1.17659	-1.1578			3	0	3	6	50	0	50
C14orf177							-1.14353				0	0	1	1	0	0	100
C19orf35							-1.16327				0	0	1	1	0	0	100
C1GALT1	1.12754	-1.73341	1.04841			-1.2162	-1.17895	-1.03232			0	1	5	6	0	16.6667	83.3333
C1orf109	2.37765	1.46683	1.66277			1.06175	-1.05118	-1.0571			2	0	4	6	33.3333	0	66.6667
C1orf110	2.7191	1.75628	-5.75786				1.40055				2	1	1	4	50	25	25
C1orf111	-1.21415	-1.26682	-1.04505				1.0055				0	0	4	4	0	0	100
C1orf112	1.95111	1.4777	1.79698			1.41527	1.60694	1.09461			3	0	3	6	50	0	50
C1orf113	-1.23633	-1.34216	-1.1208			-1.08303	1.19957	-1.01294			0	0	6	6	0	0	100
C1orf114	-1.01679	-1.03515	-1.05591			-1.18578	-1.14895	-1.03422			0	0	6	6	0	0	100
C1QB	3.36583	4.93318	2.68092	1.78838	3.31167	4.65617	2.43738	2.33069			8	0	0	8	100	0	0
C1RL	1.54529	1.82804	1.30723			1.6661	1.44288	1.2181			3	0	3	6	50	0	50
C20orf117	-1.0246	-1.00801	1.0807	-1.00522	-1.03183	-1.02185	-1.08692	1.05665			0	0	8	8	0	0	100
C20orf118											0	0	0	0	#DIV/0!	#DIV/0!	#DIV/0!
C20orf123											0	0	0	0	#DIV/0!	#DIV/0!	#DIV/0!
CA12	1.37361	1.87174	-1.11107	-1.57765	3.5148	-1.08491	-1.11115	1.01906			2	1	5	8	25	12.5	62.5
CABP7	-1.01971	1.03556	-1.07153				-1.2571				0	0	4	4	0	0	100
CACNG3	-1.3497	-1.24779	-1.1154	-1.9441	-1.80433	-1.39263	-1.15254	-1.21683			0	2	6	8	0	25	75
CAMKV	-1.43858	-1.38745	-1.03664			-1.34446	-1.05887	1.06317			0	0	6	6	0	0	100
CAPG	2.25013	2.24375	1.14122	1.22362	3.83923	-1.54574	-1.07924	-1.31251			3	1	4	8	37.5	12.5	50
CBFA2T2	-1.00551	1.04799	1.28677	-1.12243	1.0132	-1.31481	-1.28218	1.23555			0	0	8	8	0	0	100
CBX7	-1.10576	1.17651	-1.96325			-1.42866	-1.31068	-1.24007			0	1	5	6	0	16.6667	83.3333
CCDC108	-1.04859	1.01084	1.03656				-1.03396				0	0	4	4	0	0	100
CCDC17	-1.40188	-1.27814	-3.61343				-1.08066				0	1	3	4	0	25	75
CCDC51	1.78758	1.20398	1.04867			-1.11952	1.15453	1.03883			1	0	5	6	16.6667	0	83.3333
CCDC70	-1.25371	-1.27528	-1.13439			-1.81009	-1.14891	-1.01478			0	1	5	6	0	16.6667	83.3333
CCDC89	1.00449	1.01779	-2.27357				-1.1404				0	1	3	4	0	25	75
CCDC9	-1.15357	-1.19846	-1.02488	1.16558	1.06225	-1.02549	1.0054	-1.05318			0	0	8	8	0	0	100
CCL21	-1.5342	-1.52087	-1.54117	-3.46717	1.41493	-1.11253	-1.44209	1.20085			0	4	4	8	0	50	50
CCL28	1.29559	1.45082	-1.27631				1.01879				0	0	4	4	0	0	100
CCNA2	2.19444	1.59197	1.81303	2.43798	1.68912	2.44021	1.59744	1.62431			8	0	0	8	100	0	0
CCNB1	4.292	3.05149	4.44619	1.82716	5.98848	1.81478	1.99905	3.05619			8	0	0	8	100	0	0
CCT8	1.85724	1.85538	1.56895	1.36824	1.44931	1.04365	1.1815	1.12691			3	0	5	8	37.5	0	62.5
CDC16	2.16482	2.08866	1.15716	-1.10031	1.19162	1.09062	1.25327	1.45999			2	0	6	8	25	0	75
CDC20	3.15605	1.84966	1.64308	1.88664	5.47813	2.52187	3.15224	2.39957			8	0	0	8	100	0	0
CDC23	2.84839	1.8859	1.57044	1.06851	1.30947	1.19186	1.02589	1.42546			3	0	5	8	37.5	0	62.5
CDC27	2.57088	1.89665	1.69076	1.77585	1.68637	1.71543	1.44244	1.75285			7	0	1	8	87.5	0	12.5
CDC40	1.58558	1.67806	1.17114	1.24717	1.95233	1.3141	-1.02579	1.1938			3	0	5	8	37.5	0	62.5
CDC5L	2.78554	2.40635	1.20096	1.89656	1.66109	1.71884	1.17472	1.464			5	0	3	8	62.5	0	37.5
CDC6	3.17436	1.84553	2.34595	10.9182	2.94963	1.77246	2.2996	1.1626			7	0	1	8	87.5	0	12.5
CDCA5	2.64871	1.58908	2.05469				1.76438				4	0	0	4	100	0	0
CDCA8	1.82154	1.27832	1.33423			1.47025	1.60743	1.31656			2	0	4	6	33.3333	0	66.6667
CDH5	1.07194	1.52685	1.00824	-1.43363	-1.64464	-1.13512	-1.21131	1.00956			1	1	6	8	12.5	12.5	75
CDK1	5.24638	5.0503	2.44452	2.06788	2.64572	3.11434	1.97311	2.32135			8	0	0	8	100	0	0
CDK13	1.57184	1.43247	1.45812	1.78909	1.09391	1.12773	1.0322	1.05554			2	0	6	8	25	0	75
CDKL5	-1.17041	-1.1261	-1.06767	1.20176	1.05237	-1.3774	-1.25328	-1.04157			0	0	8	8	0	0	100
CDT1	2.19913	1.36319	1.21869	3.81045	1.07499	1.28909	-1.04922	1.20331			2	0	6	8	25	0	75
CELA3B	-1.07763	-1.08679	-1.06774			-2.10894	-1.25183	1.24977			0	1	5	6	0	16.6667	83.3333
CENPE	2.36943	2.36031	2.31928	1.95672	2.38407	2.67519	1.9324	1.35593			7	0	1	8	87.5	0	12.5
CENPK	4.09815	2.15926	2.84437				2.17888				4	0	0	4	100	0	0
CENPT	-1.01941	-1.04507	-1.00224			-1.08578	-1.00492	-1.58162			0	1	5	6	0	16.6667	83.3333
CEP135	1.07915	1.10862	1.10634	1.06134	1.23408	1.28673	1.48611	1.01325			0	0	8	8	0	0	100
CEP192							1.17386				0	0	1	1	0	0	100
CEP55	6.34358	6.16696	3.81323			3.36082	2.59789	2.58494			6	0	0	6	100	0	0
CETN1	-1.15665	-1.10455	1.03232	-1.0413	-2.25049	-1.05993	-1.13855	-1.01642			0	1	7	8	0	12.5	87.5
CHRDL1	-1.48236	1.6406	-1.41987	-10.3627	-7.48666	-4.83622	-4.23862	-1.02416			1	4	3	8	12.5	50	37.5
CHRNA5	1.0855	1.07009	1.1388	3.65801	-1.02357	1.00192	1.15203	-1.05614			1	0	7	8	12.5	0	87.5
CIT	1.69907	1.43046	1.05299	2.17451	1.79448	1.02393	1.43755	1.28106			3	0	5	8	37.5	0	62.5
CKAP2	3.24291	2.66345	2.33631			1.42994	1.49854	1.98551			4	0	2	6	66.6667	0	33.3333
CKAP5	2.83879	2.34723	1.58824	1.72547	1.39149	1.34072	1.603	1.29494			5	0	3	8	62.5	0	37.5
CLASP1	1.70232	1.60449	1.47919	-1.02108	-1.23908		1.04995				2	0	4	6	33.3333	0	66.6667
CLPB	1.70308	1.14039	1.11514			2.33227	1.16141	1.06408			2	0	4	6	33.3333	0	66.6667
CMBL	-1.08988	-1.085	-1.02447				1.61532				1	0	3	4	25	0	75
CNTFR	-1.14426	-1.01225	-1.13732	-1.839	-1.39487	-1.41529	-1.409	-1.09565			0	1	7	8	0	12.5	87.5
COCH	2.3479	2.67161	1.01126	1.17636	-1.79946	-1.14842	-1.16409	-1.17771			2	1	5	8	25	12.5	62.5
COG7	-1.08061	-1.04371	-1.28832	-1.40027	-1.38957	1.22309	-1.06108	1.24436			0	0	8	8	0	0	100
COL5A1	3.81318	4.44097	2.3603			4.77651	1.53845	2.37763			6	0	0	6	100	0	0
COTL1	2.78061	3.17654	-1.1626				1.73606				3	0	1	4	75	0	25
COX7A2L	1.89959	1.71278	1.28084	1.36067	1.48612	1.31847	1.68841	1.30821			3	0	5	8	37.5	0	62.5
CPA5	-1.10771	-1.11593	-1.10096				-1.11354				0	0	4	4	0	0	100
CRABP1	-1.21604	-1.17616	-1.04755	-1.41882	-1.45382	-1.10135	-1.55767	1.00936			0	1	7	8	0	12.5	87.5
CRADD	1.01045	1.00301	-1.05378	-1.51297	-1.20471	-1.20341	-1.10349	-1.24912			0	1	7	8	0	12.5	87.5
CRISP2	-2.13035	-1.93832	-1.56507	-3.84462	-3.3239	-2.16175	-1.26021	-1.02983			0	6	2	8	0	75	25
CSN3	-1.15959	-1.19969	-1.03881	1.08286	-1.48792	1.09925	-1.16109	1.0256			0	0	8	8	0	0	100
CTNNBL1	1.87759	2.11773	1.19767			-1.04397	1.33451	1.26861			2	0	4	6	33.3333	0	66.6667
CTRC	-1.26735	-1.09367	-1.10319	1.24837	1.00531	-1.15863	-1.20928	1.0821			0	0	8	8	0	0	100
CTRL	-1.23753	-1.20654	1.01115	1.32642	1.54853	1.11844	1.73188	-1.02723			2	0	6	8	25	0	75
CTSB	1.82512	2.73705	1.22886			1.9746	1.19285	1.42723			3	0	3	6	50	0	50
CUL3	1.62526	1.67187	1.01797	-2.64699	-1.64749	1.23626	-1.17489	1.02241			2	2	4	8	25	25	50
CYC1	2.68189	1.69782	1.89196	1.09727	-1.24157	-1.03457	1.40525	1.31005			3	0	5	8	37.5	0	62.5
CYP2C19	-1.54006	-1.69142	1.07815	-2.17355	-1.30987	1.03396	-1.60445	-1.26			0	4	4	8	0	50	50
DAK	1.15006	1.12773	-1.00395			1.04615	-1.1293	1.0656			0	0	6	6	0	0	100
DDRGK1	1.39941	1.27033	-1.01708			-1.01631	-1.00626	-1.08568			0	0	6	6	0	0	100
DDX24	1.51249	1.41034	-1.0403			4.35169	1.20508	-1.00086			2	0	4	6	33.3333	0	66.6667
DDX41	2.0768	1.58075	1.1168			1.06213		-1.0619			2	0	3	5	40	0	60
DEPDC7	1.62751	1.01711	1.56536				1.01151				2	0	2	4	50	0	50
DGKI	-1.1452	1.8388	1.02932			-1.15103	-1.11522	1.02223			1	0	5	6	16.6667	0	83.3333
DHPS	1.80617	2.06976	1.20709	1.36789	-1.04491	1.43171	1.2635	1.10788			2	0	6	8	25	0	75
DIRAS3	1.41591	1.31662	1.174	-1.26276	-1.60053	-1.64773	-2.29419	1.0297			0	3	5	8	0	37.5	62.5
DLD	4.13139	3.24974	1.6915	-1.39478	-1.33123	1.03795	1.09758	1.63402			4	0	4	8	50	0	50
DLL4	-1.20654	-1.18429	1.08247				-1.03298				0	0	4	4	0	0	100
DLX5	2.23229	1.04847	1.16261			1.16164	-1.71748	1.08207			1	1	4	6	16.6667	16.6667	66.6667
DMRTC1	-1.07087	-1.01944	-1.09069								0	0	3	3	0	0	100
DOCK2	-1.32467	1.39899	-1.28843	1.00787	-1.00992	3.05079	1.94226	1.42172			2	0	6	8	25	0	75
DOK1	-1.09656	1.03678	-1.07551	1.18292	1.1743	1.12262	1.10638	-1.00793			0	0	8	8	0	0	100
DPEP3	-1.22857	-1.20129	-1.0442			-1.55492	-1.2613	-1.05143			0	1	5	6	0	16.6667	83.3333
DRD1	-1.04218	-1.11231	1.02214	-1.13717	-1.36442	-1.91948	-1.13572	1.01194			0	1	7	8	0	12.5	87.5
DSCR8	1.01644	1.06067	-1.0075				-1.01017				0	0	4	4	0	0	100
DSE	1.72414	1.60571	1.44783			1.83975	1.58634	1.94572			5	0	1	6	83.3333	0	16.6667
DTL	4.80091	2.47482	5.48712			1.93353	1.78315	2.61181			6	0	0	6	100	0	0
DUOX2	-1.45314	-1.74215	-3.34291			-5.85534	-2.69927	1.12222			0	4	2	6	0	66.6667	33.3333
DUSP8	-1.22085	-1.12138	1.0073	1.31149	-1.14711	1.07128	-1.2332	1.01943			0	0	8	8	0	0	100
DYNC1H1	1.93521	2.53901	-1.00498	1.52684	1.39402	1.16238	1.52854	-1.11185			4	0	4	8	50	0	50
E2F2	-1.00236	-1.26123	1.20392	-1.1468	-1.22089	-1.32887	-1.42407	1.04365			0	0	8	8	0	0	100
ECT2	8.819	7.72083	3.12197			2.96175	2.43595	2.80658			6	0	0	6	100	0	0
EDC4	1.15991	1.13083	-1.09792	1.11551	1.15897	1.04916	-1.13128	-1.11341			0	0	8	8	0	0	100
EFTUD2	1.64922	1.60767	1.29305				1.18324				2	0	2	4	50	0	50
EGFL6	1.67125	1.9283	1.90179			2.19934	1.2843	2.16063			5	0	1	6	83.3333	0	16.6667
EGFL7	-1.28161	-1.20753	-1.00989			-1.27431	-1.14729	-1.05347			0	0	6	6	0	0	100
EGLN2	-1.11309	-1.11807	-1.05266				-1.01197				0	0	4	4	0	0	100
ELK1	-1.05593	-1.12393	1.09881	1.64278	1.03839	1.2363	-1.0573	1.0957			1	0	7	8	12.5	0	87.5
EME1	1.29841	1.28181	1.80275				1.26252				1	0	3	4	25	0	75
EML3	-1.46558	-1.67925	-1.13098	-1.15193	-1.1251	-3.11557	-1.22372	-1.48634			0	2	6	8	0	25	75
ESPL1	-1.06254	-1.89824	1.25371	-2.16195	-1.01187	-3.12413	-1.688	-1.23962			0	4	4	8	0	50	50
EXOC3	1.41485	1.08227	-1.00299	1.40853	1.33177	-1.2538	1.02769	-1.12713			0	0	8	8	0	0	100
EYA4	1.15757	-1.03685	1.0403	-2.36012	-2.57605	1.6681	1.07617	-1.03132			1	2	5	8	12.5	25	62.5
F2RL2	1.50299	3.92524	1.9698	1.19349	-1.18203	1.69817	2.75387	-1.09022			5	0	3	8	62.5	0	37.5
FAM101A	1.18232	-1.00548	1.05444				-1.31189				0	0	4	4	0	0	100
FAM118B	2.10746	1.30617	1.02475				1.10759				1	0	3	4	25	0	75
FAM136A							-1.02474				0	0	1	1	0	0	100
FAM38A				1.79938	1.97933		1.15805				2	0	1	3	66.6667	0	33.3333
FAM47B	-1.08029	-1.18904	1.02179				-1.59288				0	1	3	4	0	25	75
FAM71D	-1.13461	-1.23034	1.01028				1.00171				0	0	4	4	0	0	100
FAM76B	1.59945	1.34168	1.41282				1.21786				1	0	3	4	25	0	75
FAM82B	2.85526	1.59143	1.20524			1.03958	1.61727	1.31731			3	0	3	6	50	0	50
FANCC	-1.14521	-1.31611	1.13735	1.782	1.45112	-1.27854	1.28495	-1.02778			1	0	7	8	12.5	0	87.5
FANCE	1.35499	1.06684	1.11535			1.32324	-1.08714	1.12421			0	0	6	6	0	0	100
FATE1	-1.20188	-1.07651	-1.10567				-1.23532				0	0	4	4	0	0	100
FBLN5	-1.03216	-1.03087	1.33839	-1.21474	-2.58014	-1.67898	-1.47629	1.02263			0	2	6	8	0	25	75
FCRL6							1.06336				0	0	1	1	0	0	100
FER1L4	-1.09934	-1.02189	-1.0888			-1.00051		-1.14835			0	0	5	5	0	0	100
FFAR3							-1.01834				0	0	1	1	0	0	100
FGF12	1.09071	-1.19174	-1.08415	2.1322	-1.23527	-1.2857	-1.73723	-1.01395			1	1	6	8	12.5	12.5	75
FGFR2	1.08266	-1.06187	-1.05301	-1.0907	1.33105	1.58982	-2.12994	1.16841			1	1	6	8	12.5	12.5	75
FKBP6	-1.1297	-1.19319	-1.04316	1.11548	-1.53676	-1.05489	-1.10255	-1.13866			0	1	7	8	0	12.5	87.5
FOSL2	1.36066	1.53109	1.27632	1.12975	1.22422	-1.35511	-2.03213	-1.14928			1	1	6	8	12.5	12.5	75
FZD8	1.24361	1.06323	1.22444				-1.45009				0	0	4	4	0	0	100
FZD9	-1.17417	-1.24544	-1.1284	1.49367	-1.15841	-1.19425	-1.24068	1.00775			0	0	8	8	0	0	100
GAK	-1.23839	-1.21374	-1.03373	-1.13077	1.16189	-1.15973	-1.0126	-1.0129			0	0	8	8	0	0	100
GALNT5	-1.21158	-1.14207	-1.16122				-3.0715				0	1	3	4	0	25	75
GDF9	-1.29271	-1.19311	-1.04472			-1.08915	-1.10001	1.2033			0	0	6	6	0	0	100
GEM	1.97514	2.82382	1.21425	2.46141	1.57286	2.35536	-1.27733	1.02324			5	0	3	8	62.5	0	37.5
GIMAP5	-1.07181	-1.09162	-1.00589	-1.5854	-1.16087	1.31635	1.23891	-1.12594			0	1	7	8	0	12.5	87.5
GJA5	-1.13723	1.17699	1.26488	-2.23121	-1.67684	-2.28892	-1.02676	-1.06592			0	3	5	8	0	37.5	62.5
GJB1	1.01513	-1.13302	-1.14502	1.18709	-1.32325	-1.12817	-1.39588	-1.20961			0	0	8	8	0	0	100
GJB3	1.82271	-1.12044	1.10035	1.16618	4.42247	-1.0854	1.0612	-1.66958			2	1	5	8	25	12.5	62.5
GJE1											0	0	0	0	#DIV/0!	#DIV/0!	#DIV/0!
GLRX	2.39378	2.3229	-1.0412	1.22562	-1.04799	4.43254	1.68832	1.7112			5	0	3	8	62.5	0	37.5
GLT1D1	-1.12449	-1.0956	1.03993				1.40467				0	0	4	4	0	0	100
GLT8D1	1.65202	2.26059	-1.22692	-1.05436	1.34405	1.45505	1.50976	1.2597			3	0	5	8	37.5	0	62.5
GOLGA2	1.21431	1.26826	-1.15579	-1.60513	1.832	-1.19151	-1.1857	-1.09342			1	1	6	8	12.5	12.5	75
GORAB	2.5844	2.44185	2.37958				1.18273				3	0	1	4	75	0	25
GORASP1	-1.09346	-1.14947	-1.04982	-1.98676	-1.24549	-1.40125	-1.19398	-1.5287			0	2	6	8	0	25	75
GOSR2	1.38815	1.36507	1.63269	1.53651	1.13734	1.51962	1.47479	1.09485			3	0	5	8	37.5	0	62.5
GPR19	1.41334	-1.0775	1.27474	2.5872	-1.10788	1.56839	1.42156	1.05957			2	0	6	8	25	0	75
GPRIN1	1.1865	-1.02166	1.01395				1.06777				0	0	4	4	0	0	100
GPX5	-1.19952	-1.08752	1.03104			-1.7123	-1.15072	-1.0651			0	1	5	6	0	16.6667	83.3333
GRHL3	-1.85911	-3.39222	-1.95267				-3.15058				0	4	0	4	0	100	0
GTF2I	1.91172	1.66853	1.08215	1.05834	1.23332	1.32422		1.27645			2	0	5	7	28.5714	0	71.4286
GTPBP1	-1.09759	-1.0662	1.04655	-1.64098	-1.32132	1.10827	-1.0017	1.04561			0	1	7	8	0	12.5	87.5
GZMA	1.4174	2.57902	2.57764	-1.14738	3.12483	1.88908	3.06333	2.91549			6	0	2	8	75	0	25
HAUS1	2.88238	2.62125	2.68272				-1.10183				3	0	1	4	75	0	25
HAUS3	2.45361	1.37628	1.47789	1.12234	1.28987	1.43897	1.13007	1.06467			1	0	7	8	12.5	0	87.5
HAUS4	1.52911	1.15357	-1.04458			-1.02943	1.1182	1.41304			1	0	5	6	16.6667	0	83.3333
HDX	-1.04095	1.03026	1.27802				-1.02635				0	0	4	4	0	0	100
HEXA	1.60455	2.19307	1.03095	1.75051	2.57167	3.13103	1.81448	1.46375			6	0	2	8	75	0	25
HEXIM2	1.03537	1.07755	1.14426				-1.1797				0	0	4	4	0	0	100
HHIP	-1.05581	1.06904	1.04101				-1.11474				0	0	4	4	0	0	100
HLA-DQA1	1.8107	2.07393	2.07603	1.24459	1.68817	2.38173	-2.06864	1.57935			6	1	1	8	75	12.5	12.5
HMBS	1.51562	1.30631	1.03162	1.80778	1.43181	1.20384	1.42784	-1.04331			2	0	6	8	25	0	75
HMMR	2.83067	2.62601	3.2084	1.53675	2.47438	2.52416	1.91246	2.32551			8	0	0	8	100	0	0
HNMT	-1.66199	1.08959	1.10343	-1.62998	-1.99594	1.18464	-1.08986	1.03044			0	3	5	8	0	37.5	62.5
HOOK1	3.30316	-1.52616	1.14233			-2.0541	-2.12251	-1.98341			1	4	1	6	16.6667	66.6667	16.6667
HSPBAP1	1.63063	1.59165	1.10034			1.75708	1.46072	1.62256			4	0	2	6	66.6667	0	33.3333
HTR1B	-1.14627	-1.15402	-1.03538	1.13135	-1.05302	-1.04322	-1.04212	1.04097			0	0	8	8	0	0	100
HTR5A	-1.3167	-1.31968	-1.12335			-2.20562	-1.2903	-1.07249			0	1	5	6	0	16.6667	83.3333
IFNK	-1.04293	-1.11166	-1.04622				1.00672				0	0	4	4	0	0	100
IFNW1	-1.1477	-1.1069	1.0421	-2.35145	-1.25911	-1.32902	-1.07582	1.01688			0	1	7	8	0	12.5	87.5
IK	2.06208	1.65512	-1.08624	-1.28552	-1.02196	1.03813	1.05114	-1.03263			2	0	6	8	25	0	75
IL4R	-1.08899	1.15074	1.14046	-1.03959	2.96654	1.23277	1.30962	-1.20277			1	0	7	8	12.5	0	87.5
INCENP	-1.09877	-1.0565	-1.04859			-1.28456	-1.21069	-1.06021			0	0	6	6	0	0	100
IQUB	-1.00068	-1.05153	-3.18015				1.06826				0	1	3	4	0	25	75
ITGA11	-1.11217	1.01639	1.14487				1.14481				0	0	4	4	0	0	100
JAG2	2.3398	1.2372	1.31184	1.79788	1.46811	1.35373	1.06737	1.25437			2	0	6	8	25	0	75
KALRN	1.09089	1.17926	1.03412	-1.6757	-1.72675	1.19215	-1.0784	-1.08471			0	2	6	8	0	25	75
KCNAB3	-1.24802	-1.07973	-1.04251			-1.23384	-1.00989	1.13183			0	0	6	6	0	0	100
KCNH7	1.01208	-1.0338	1.08819				-1.16219				0	0	4	4	0	0	100
KCNJ6	-1.0546	-1.19105	1.11816	-1.68136	-1.22012	-1.00725	-1.16617	-1.02786			0	1	7	8	0	12.5	87.5
KCNK5	-1.13868	-1.01603	1.05913			-1.37986	-1.53347	-1.0851			0	1	5	6	0	16.6667	83.3333
KCNK6	-1.29765	-1.27173	-1.33784				-1.32407				0	0	4	4	0	0	100
KCNN4	1.19973	-1.12239	-1.17467	-1.19953	-1.3578	1.43809	1.10894	-1.1519			0	0	8	8	0	0	100
KCNT2	1.35683	1.01494	1.22715				-1.1245				0	0	4	4	0	0	100
KCTD13	-1.21318	-1.3237	1.08796			-1.02678	-1.17483	1.13163			0	0	6	6	0	0	100
KEAP1	1.60244	1.72188	1.09363	1.16853	1.11564	-1.05929	-1.04222	1.26734			2	0	6	8	25	0	75
KIAA0649	1.11638	1.08487	1.25029	-1.3667	-1.4175	-1.30893	-1.20907	1.13372			0	0	8	8	0	0	100
KIAA1161	1.12769	-1.09664	-1.08615				1.09702				0	0	4	4	0	0	100
KIAA1267	1.42044	1.74114	1.39691				-1.14825				1	0	3	4	25	0	75
KIF11	4.76506	3.44014	3.44896	1.37498	4.26582	1.30113	1.49834	1.93419			5	0	3	8	62.5	0	37.5
KIF12	-1.20488	-1.15519	-1.07702				-1.12834				0	0	4	4	0	0	100
KIF14	8.3226	2.56532	3.23495	3.49082	2.81574	2.88835	3.0776	2.01372			8	0	0	8	100	0	0
KIF18A	3.59495	2.81071	2.68018			2.13944	2.16257	1.13089			5	0	1	6	83.3333	0	16.6667
KIF20A	2.97281	2.07276	2.09285			1.74266	1.9599	2.53624			6	0	0	6	100	0	0
KIF23	3.52536	3.72644	4.28665	4.6723	3.44813	2.40232	2.57595	1.27245			7	0	1	8	87.5	0	12.5
KIF2A	3.148	2.03733	1.22797	1.73361	2.57589	1.60953	1.28829	1.03785			5	0	3	8	62.5	0	37.5
KIF2B	-1.27878	-1.26756	-1.0403				-1.23678				0	0	4	4	0	0	100
KIF2C	3.23268	2.07716	1.90679	1.91691	4.04271	1.73778	2.25014	1.89581			8	0	0	8	100	0	0
KIF4A	2.9666	2.41722	1.93408			1.80785	2.4136	1.80701			6	0	0	6	100	0	0
KIFC1	1.40573	-1.01996	1.05475	1.73286	2.59228	1.32109		1.14098			2	0	5	7	28.5714	0	71.4286
KIFC2	1.05543	-1.36956	1.00918				-1.20264				0	0	4	4	0	0	100
KRT28							-1.20931				0	0	1	1	0	0	100
KRTAP19-7							-1.43219				0	0	1	1	0	0	100
LAMC1	2.205	1.95836	2.10776	2.5703	1.08907	2.0083	1.92998	1.77243			7	0	1	8	87.5	0	12.5
LCK	-1.20412	1.10577	-1.08543	2.29231	2.11495	4.44925	1.37995	1.18566			3	0	5	8	37.5	0	62.5
LCN9							-1.11873				0	0	1	1	0	0	100
LGR4	1.13121	-1.45027	1.94522			-1.95623	-2.32682	1.2184			1	2	3	6	16.6667	33.3333	50
LHFP	1.67095	1.46996	1.26693			1.03931	1.05541	1.25993			1	0	5	6	16.6667	0	83.3333
LIMD1	-1.25731	1.23821	-1.00874			1.30675	-1.11056	-1.00887			0	0	6	6	0	0	100
LRP1	-1.01067	1.17606	1.05353	1.26629	-1.03251	-1.09891	-1.09163	-1.07471			0	0	8	8	0	0	100
LRP10	-1.66243	-1.03953	-1.41632	-1.90308	1.16997	-2.44947	-1.88732	-1.49155			0	4	4	8	0	50	50
LRP5	1.66976	1.10562	1.05244	1.55493	-1.3106	-1.08343	-1.25555	1.0975			2	0	6	8	25	0	75
LRRC16B	-1.09896	-1.27454	-1.07894				-1.39395				0	0	4	4	0	0	100
LRRFIP1	2.7522	3.63125	1.02326	-1.24692	2.23892	-1.09034	1.76888	-1.13419			4	0	4	8	50	0	50
LRTM2	-1.33834	-1.15714	-1.19126								0	0	3	3	0	0	100
LZIC	3.28602	1.83135	1.08881				-1.00054				2	0	2	4	50	0	50
M6PR	2.19984	2.20548	1.27214	1.25313	1.26504	1.96531	1.24683	1.35768			3	0	5	8	37.5	0	62.5
MAD1L1	3.29526	1.01992	1.00622	1.74987	2.45624	1.7622	1.12157	1.34078			4	0	4	8	50	0	50
MAD2L1	7.21032	5.08569	2.53743	2.0775	2.7628	2.42075	1.97236	2.68765			8	0	0	8	100	0	0
MAN1C1	-1.63392	-1.36006	-1.11676	-2.21895	-1.45934	-1.30297	-1.58426	1.0294			0	3	5	8	0	37.5	62.5
MAOA	1.55189	1.14979	-1.50385	-2.77634	-1.18067	-1.37062	-1.12201	1.69239			2	2	4	8	25	25	50
MAPRE3	-1.01591	-1.04361	1.02098	1.82401	-1.41056	1.55203	1.00725	1.07958			2	0	6	8	25	0	75
MASTL	2.58294	2.21416	3.45944				1.85479				4	0	0	4	100	0	0
MCPH1	1.31066	1.04447	1.30179			-1.19172	1.08243	1.08812			0	0	6	6	0	0	100
MEGF11	1.10445	-1.15738	1.1577				-1.1969				0	0	4	4	0	0	100
MFAP1	1.97634	1.67206	1.14286	1.12884	1.4585	1.17717	1.06932	1.18875			2	0	6	8	25	0	75
MFSD3	1.6279	1.56018	1.0933				1.09694				2	0	2	4	50	0	50
MFSD4	1.14367	-1.01675	-1.09837				-1.23277				0	0	4	4	0	0	100
MGLL	-1.92748	-1.46998	-2.08972	-5.34239	-1.85339	-4.94299	-2.47664	-3.58134			0	7	1	8	0	87.5	12.5
MLL3	1.31658	1.41623	1.13284								0	0	3	3	0	0	100
MNT	-1.2406	-1.13332	-1.07154	1.08283	1.51049	-1.01787	-1.16388	-2.07374			1	1	6	8	12.5	12.5	75
MSTO1	1.31671	1.4294	1.19206			1.45357	1.07461	-1.11823			0	0	6	6	0	0	100
MT1P3	-1.21918	1.0778	-1.13785			-1.4959		-1.19118			0	0	5	5	0	0	100
MTBP	1.62583	1.14216	1.18862				1.86234				2	0	2	4	50	0	50
MYD88	-1.14629	-1.2	-1.07229	-1.58661	2.43108	-1.50387	-1.06629	-1.68187			1	3	4	8	12.5	37.5	50
MYH4	-1.01669	-1.1367	-1.13292			-1.43498	-1.0827	1.03542			0	0	6	6	0	0	100
MYH9	1.74065	2.27004	1.16725			1.59634	1.67101	1.02784			4	0	2	6	66.6667	0	33.3333
MYL6B	1.89099	1.37689	1.53567	1.14157	-3.11574	-1.45997	1.18702	1.1906			2	1	5	8	25	12.5	62.5
MYST1	-1.11269	1.05722	1.0215	1.28027	1.0918	1.08132	-1.07794	1.11312			0	0	8	8	0	0	100
MZF1	-1.08808	-1.04103	-1.21626	-1.39288	-1.29675	1.27395	-1.30341	-1.09272			0	0	8	8	0	0	100
NACA2	1.08739	1.03898	1.048			-1.69348	-1.14299	1.02832			0	1	5	6	0	16.6667	83.3333
NACC2	1.06347	1.0122	-1.03132				-1.135				0	0	4	4	0	0	100
NAGS	1.27097	1.00816	-1.00324				-1.1648				0	0	4	4	0	0	100
NCOA6	1.97019	1.29529	1.10059	1.18581	1.4307	-1.11001	1.24108	1.18704			1	0	7	8	12.5	0	87.5
NDUFB10	1.85175	1.97671	1.14346				1.47051				2	0	2	4	50	0	50
NEDD4L	2.83979	1.93082	1.54361	-1.51762	-1.59263	1.16376	1.43076	-1.10214			3	2	3	8	37.5	25	37.5
NEGR1	1.05237	1.06259	-1.00227				-1.58733				0	1	3	4	0	25	75
NEK10							1.2023				0	0	1	1	0	0	100
NEK9	1.7438	1.21303	1.03954	1.02493	-1.20482	1.2606	1.10993	1.16418			1	0	7	8	12.5	0	87.5
NFKBIE	1.34857	1.54426	1.22855	1.14419	2.06224	1.66354	1.29189	1.12673			3	0	5	8	37.5	0	62.5
NHP2L1	1.50458	1.87738	1.27098			1.38824	1.16488	1.07965			2	0	4	6	33.3333	0	66.6667
NKAP	1.56458	1.46651	-1.00441				1.18973				1	0	3	4	25	0	75
NMNAT1	1.18745	1.05394	1.07619				-1.04558				0	0	4	4	0	0	100
NOD1	1.16027	1.05548	1.02316			2.32227	1.22082	-1.03616			1	0	5	6	16.6667	0	83.3333
NOL3	1.02041	1.15554	-1.16657	-1.50181	-1.20884	-1.39632	-1.21081	1.08593			0	1	7	8	0	12.5	87.5
NPM3	1.90785	1.49103	1.57142	1.56778	2.46749	1.45961	1.17354	1.15039			4	0	4	8	50	0	50
NR5A1	-1.20928	-1.12829	1.00422	1.35823	-1.57837	1.01487	-1.26227	-1.02577			0	1	7	8	0	12.5	87.5
NSUN7	-1.39177	-1.29784	1.12565			-1.51817	-1.5526	-1.18602			0	2	4	6	0	33.3333	66.6667
NTRK3	-1.03879	-1.12246	1.08114	-1.05738	-1.63161	-1.03882	-1.94515	-1.05395			0	2	6	8	0	25	75
NUDC	3.18677	2.32843	-1.23463	1.40924	1.43068	1.2305	1.08891	1.093			2	0	6	8	25	0	75
NUF2	6.02652	4.34202	4.26682				1.98239				4	0	0	4	100	0	0
NUP133	2.08617	1.28231	1.55603	1.23539	1.77693	1.12854	1.07625	1.52499			4	0	4	8	50	0	50
NUP214	-1.00149	-1.03151	-1.0344	1.1335	1.27374	-1.79753	1.22663	-1.01314			0	1	7	8	0	12.5	87.5
NUSAP1	2.5174	1.6938	1.66824			1.77693	1.45534	1.99313			5	0	1	6	83.3333	0	16.6667
NUTF2	1.04266	1.69884	1.1291	2.68775	2.55882	1.2606	1.55082	1.13898			4	0	4	8	50	0	50
OFD1	1.01604	-1.06017	1.15652	-1.16785	1.11132	1.05	1.15959	-1.18857			0	0	8	8	0	0	100
OIP5	4.18485	2.1734	2.85355	2.24658	1.35813	1.26221	1.21921	1.48683			4	0	4	8	50	0	50
OR2T8											0	0	0	0	#DIV/0!	#DIV/0!	#DIV/0!
OR51E1	-1.14302	1.00249	1.13411				-1.16922				0	0	4	4	0	0	100
OTOS	-1.13622	-1.00222	-1.11013				-1.19477				0	0	4	4	0	0	100
OXGR1	1.0035	-1.15852	1.06736				-2.05792				0	1	3	4	0	25	75
OXR1	3.00855	1.5095	1.14887			-1.17303	-1.28772	-1.05992			2	0	4	6	33.3333	0	66.6667
P2RY10	1.01331	-1.01389	-1.19566	1.41602	1.276	1.56443	1.38435	1.02912			1	0	7	8	12.5	0	87.5
PABPC1L	1.05535	1.0216	1.11208								0	0	3	3	0	0	100
PABPC1P2							-1.04245				0	0	1	1	0	0	100
PAFAH1B1	1.76835	1.85197	1.12213	-1.21788	-1.08975	1.29086	1.0916	-1.04708			2	0	6	8	25	0	75
PAK2	3.07515	2.90562	1.58293	1.79346	4.2951	1.95877	1.50742	1.27326			7	0	1	8	87.5	0	12.5
PALM	-1.282	-1.24461	-1.01076	2.1929	1.02857	-1.40216	-1.40212	-1.11772			1	0	7	8	12.5	0	87.5
PAN2	-1.01077	-1.19909	1.13647	-1.62082	-1.36924	1.05833	-1.27931	-1.18226			0	1	7	8	0	12.5	87.5
PAPPA	1.45677	1.65164	2.05698			1.95909	1.1124	-1.0028			3	0	3	6	50	0	50
PASK	-1.12241	-1.4141	-1.00385	1.53082	1.40947	1.36954	1.04622	1.07925			1	0	7	8	12.5	0	87.5
PATE2	-1.09901	-1.07855	-1.05031				-1.09495				0	0	4	4	0	0	100
PCF11	1.19162	1.0276	1.1136	-2.51868	-1.4145	-1.24689	-1.29732	-1.47339			0	1	7	8	0	12.5	87.5
PDE4B	2.37927	2.5057	1.59422			9.44302	1.58902	1.03209			5	0	1	6	83.3333	0	16.6667
PDK1	2.97113	2.39158	1.68814	1.71924	1.52275	2.57046	1.18036	1.10082			6	0	2	8	75	0	25
PDRG1							1.07447				0	0	1	1	0	0	100
PDZD4	-1.17477	-1.20429	-1.11801				-1.48467				0	0	4	4	0	0	100
PHPT1	1.51198	1.78947	1.11864				-1.03426				2	0	2	4	50	0	50
PI4KB	1.87061	1.24268	1.11607	1.08976	1.53734	-1.17166	-1.17123	-1.05778			2	0	6	8	25	0	75
PIGR	-1.28498	2.10449	-14.2218	-1.6496	-1.75	1.15128	1.04292	-1.25254			1	3	4	8	12.5	37.5	50
PINK1	1.0897	1.07808	-1.21885	1.00687	-1.84776	-1.53789	-1.15728	-1.19539			0	2	6	8	0	25	75
PIP	-1.40013	1.19657	-1.89875	-5.23517	-7.65261	1.02217	-1.34521	1.26922			0	3	5	8	0	37.5	62.5
PJA2	2.47541	2.27426	-1.13889	-1.22138	1.04637	1.06137	-1.2397	-1.00314			2	0	6	8	25	0	75
PLK1	1.32005	1.27264	1.01298	2.00123	2.3696	1.35263	2.26949	1.21971			3	0	5	8	37.5	0	62.5
PLK3	-1.28599	-1.07296	1.05292	-1.08851	1.16264	-1.85452	-1.0301	-1.30564			0	1	7	8	0	12.5	87.5
PLK4	2.95863	1.82699	1.72823	1.6835	2.01828	2.77505	1.61242	1.17358			7	0	1	8	87.5	0	12.5
PLRG1	2.69045	2.14258	1.48239	-1.19016	-1.27337		1.15894				2	0	4	6	33.3333	0	66.6667
PML	1.35972	1.49733	1.30241	1.42379	2.18451	4.58865	1.948	1.18918			3	0	5	8	37.5	0	62.5
POLG	1.05124	1.00269	1.21793	1.21219	1.15762	1.26339	-1.00819	-1.10373			0	0	8	8	0	0	100
POU2F2	-1.04494	-1.03324	1.06909	1.57244	1.0407	1.68748	1.03226	1.04443			2	0	6	8	25	0	75
PPP1CB	1.90368	1.84064	-1.14795	-1.53435	-1.07243	-1.83424	-1.47667	-1.19182			2	2	4	8	25	25	50
PPP1R1B	-1.30607	-1.21256	1.0835				-1.32242				0	0	4	4	0	0	100
PPP2R1A	1.53151	1.08784	-1.0318	1.08276	1.54961	-1.34378	-1.14217	1.0258			2	0	6	8	25	0	75
PPP5C	-1.04215	-1.12503	1.0606	1.31231	1.82061	1.12149	1.02323	1.02689			1	0	7	8	12.5	0	87.5
PRC1	2.8476	3.07993	3.0823			1.81572	1.40155	1.88965			5	0	1	6	83.3333	0	16.6667
PRG2	-1.02425	-1.17178	-1.15265			1.71624	-1.08213	-1.12999			1	0	5	6	16.6667	0	83.3333
PRICKLE2	-1.00585	-1.17928	-1.04612				-1.5965				0	1	3	4	0	25	75
PRKAB1	1.15031	1.12304	-1.05157	-1.63868	1.26005	-1.17264	1.00538	1.16602			0	1	7	8	0	12.5	87.5
PRMT1	2.53764	2.05165	1.7966	2.2221	1.38808	1.74509	1.20301	1.38635			5	0	3	8	62.5	0	37.5
PRPF19	1.0894	1.55514	1.09616	1.41445	1.74714	-1.0833	1.09395	-1.00383			2	0	6	8	25	0	75
PRPF6	1.63296	1.27316	-1.05797	1.142	1.2809	1.11514	1.04113	-1.02382			1	0	7	8	12.5	0	87.5
PRPF8	1.23688	1.11239	-1.07628	1.30469	1.00175	-1.23425	1.02037	-1.44344			0	0	8	8	0	0	100
PRPH2	-1.20109	-1.11163	-1.11381			-1.35927	-1.21165	-1.00613			0	0	6	6	0	0	100
PRTN3	-1.14068	-1.16418	-1.09045	-1.15445	-1.54024	-1.03991	-1.23348	1.08658			0	1	7	8	0	12.5	87.5
PSMD6	1.66346	1.37696	1.03137	-1.09346	1.11823	-1.42381	1.05597	-1.65874			1	1	6	8	12.5	12.5	75
PSMD8	2.34161	2.06549	1.20489	1.11995	1.37004	-1.21422	1.11098	1.2973			2	0	6	8	25	0	75
PSTK	1.30834	-1.18262	1.21425				-1.16028				0	0	4	4	0	0	100
PTER	2.91147	1.18906	1.15351			1.54388	1.19834	2.23562			3	0	3	6	50	0	50
PTGER2	1.01893	1.06726	-1.62212	-1.13914	-1.90896	1.17263	-1.07398	-1.07564			0	2	6	8	0	25	75
PTGS2	1.80912	2.06313	5.0562	4.31061	5.25207	8.90974	2.76148	2.23513			8	0	0	8	100	0	0
RAB24	1.08235	1.1541	-1.30338				-1.07548				0	0	4	4	0	0	100
RAB7L1	3.61748	3.27853	1.54064	2.65076	2.10396	2.14801	1.66005	1.19425			7	0	1	8	87.5	0	12.5
RAB8A	2.21351	1.68548	1.30721	1.18309	2.72334	1.03045	1.03113	1.09834			3	0	5	8	37.5	0	62.5
RABGGTB	2.82303	2.40561	1.81412	1.35792	1.21415	1.58414	1.01762	-1.0243			4	0	4	8	50	0	50
RAD21	3.62368	2.88709	1.6372	1.68462	1.85574	2.21301	1.3051	1.73927			7	0	1	8	87.5	0	12.5
RAD23A	1.48313	1.9943	1.24552	1.23148	-1.45559	1.30812	1.12633	1.08487			1	0	7	8	12.5	0	87.5
RASL11A	-1.06721	-1.05792	1.01012				-1.51926				0	1	3	4	0	25	75
RBBP9	1.53587	1.10978	1.80067			1.04518	-1.28075	1.02385			2	0	4	6	33.3333	0	66.6667
RBM10	1.35232	1.11895	-1.04263	1.10059	1.27944	-1.72563	-1.18917	-1.28271			0	1	7	8	0	12.5	87.5
RBM41	1.83714	1.36243	1.49481			2.0731	1.33019	1.08236			2	0	4	6	33.3333	0	66.6667
RCC1	1.43211	-1.07333	1.29627	1.11561	2.23455	1.25265		1.10306			1	0	6	7	14.2857	0	85.7143
RCN3	1.2631	1.5252	1.05248			2.38193	1.4586	1.19653			2	0	4	6	33.3333	0	66.6667
RDH10	4.28207	4.29624	-1.47458				1.36579				2	0	2	4	50	0	50
REEP4	-1.31036	-1.45161	-1.03436			-1.74584	-1.45975	-1.60356			0	2	4	6	0	33.3333	66.6667
RGMA	-1.55445	-1.15379	-1.00903				-1.69834				0	2	2	4	0	50	50
RGS11	-1.09463	-1.02989	-1.03158	1.18086	-1.35397	-1.98852	-1.31525	1.04642			0	1	7	8	0	12.5	87.5
RHBDL1	1.00846	1.04909	1.01076	1.25473	-1.12802	-1.2955	-1.18933	-1.01667			0	0	8	8	0	0	100
RNASE4	1.1585	1.18074	-2.07687	-2.94187	-5.09404	-1.93759	-1.54866	-1.10665			0	5	3	8	0	62.5	37.5
RNF141	1.95267	1.00708	-1.02118			-1.79211	-1.50335	-1.74158			1	3	2	6	16.6667	50	33.3333
RNF215											0	0	0	0	#DIV/0!	#DIV/0!	#DIV/0!
RPAIN	1.10106	1.20541	1.37298				1.03599				0	0	4	4	0	0	100
RPS14	1.22995	1.04807	1.06841	1.48982	-1.0809	1.17754	1.47359	-1.23909			0	0	8	8	0	0	100
RPS6KA2	1.69187	1.37381	1.12741	-1.02129	-1.35908	1.28774	1.01614	1.00357			1	0	7	8	12.5	0	87.5
RTP3	1.03751	-1.05324	-1.03867				1.12605				0	0	4	4	0	0	100
RUVBL2	1.69712	1.30422	-1.37896	1.55711	1.42817	1.00682	1.0801	1.25221			2	0	6	8	25	0	75
RXFP2	-1.06753	-1.10351	1.13889				-1.07209				0	0	4	4	0	0	100
RXFP4							-1.09396				0	0	1	1	0	0	100
S100A11	-1.13964	-1.00361	-1.2339			-1.80138	-1.09875	-1.70556			0	2	4	6	0	33.3333	66.6667
SAP30BP	1.7547	1.65141	1.04447			1.15597	1.02365	1.01372			2	0	4	6	33.3333	0	66.6667
SART1	1.75694	1.37775	1.07254	1.79181	1.23475	-1.01514	1.25825	-1.10176			2	0	6	8	25	0	75
SART3	1.59085	2.95628	1.50662	1.37252	1.29275	1.63445	1.10831	1.29111			4	0	4	8	50	0	50
SASS6	1.94526	1.21389	1.75776				1.58637				3	0	1	4	75	0	25
SCGB1D1	-1.08998	-1.13502	-1.0047	1.10115	-1.03605	-1.24627	-1.10163	1.04738			0	0	8	8	0	0	100
SCGB2A2	-1.06337	-1.06056	-1.01458	-2.12811	-1.64466	-2.42184	-1.10109	1.02218			0	3	5	8	0	37.5	62.5
SCN1B	-1.19657	-1.07432	1.02535	1.41712	-3.82321	-1.10862	-1.02138	1.10764			0	1	7	8	0	12.5	87.5
SCN5A	-1.05807	-1.13663	-1.14643	1.45148	-1.03314	-1.35005	-1.09962	-1.06402			0	0	8	8	0	0	100
SEC23A	5.02245	4.36473	1.1194	1.71709	1.47169	1.79431	1.24141	1.48162			4	0	4	8	50	0	50
SEMA3C	10.4242	10.5967	1.06763	4.47806	2.27745	4.03043	5.18796	4.31804			7	0	1	8	87.5	0	12.5
SEPP1	-1.05216	1.42592	1.00348	-2.81259	-1.63303	-1.88882	-1.85999	1.13553			0	4	4	8	0	50	50
SF3A1	1.1712	1.4232	1.00912	1.24954	1.29239	-1.08196	1.011	1.00557			0	0	8	8	0	0	100
SF3B1	1.63834	1.65582	1.21068	1.06647	1.0026	1.62296	1.25707	1.1055			3	0	5	8	37.5	0	62.5
SFRS1	3.07404	2.53475	1.21752	1.27521	1.6493	1.69094	1.08621	1.26085			4	0	4	8	50	0	50
SGOL1	1.06084	1.01275	1.19095				1.50557				1	0	3	4	25	0	75
SGOL2	2.91778	2.53195	1.87539				1.62727				4	0	0	4	100	0	0
SH2D4A	-1.06934	-1.35614	-1.197			-1.39951	-1.98072	-1.04219			0	1	5	6	0	16.6667	83.3333
SIGLEC11	-1.02297	1.17924	1.024				1.07552				0	0	4	4	0	0	100
SIGMAR1	1.8294	1.46551	1.14884	1.08876	1.20694	1.58611	1.14879	1.09208			2	0	6	8	25	0	75
SIPA1	1.01537	-1.02591	-1.33275	1.04339	1.71976	-1.03382	1.13094	-1.03573			1	0	7	8	12.5	0	87.5
SIRT2	-1.0712	1.08723	-1.02212			-1.1574	-1.15126	-1.04979			0	0	6	6	0	0	100
SIRT3	1.02278	-1.16986	-1.03818			-1.17921	-1.21425	-1.05748			0	0	6	6	0	0	100
SKA1	1.35886	1.37892	1.21208			1.89094	1.48418	1.04176			1	0	5	6	16.6667	0	83.3333
SKA2	1.96555	1.57516	1.61336				1.3071				3	0	1	4	75	0	25
SLC22A12	-1.37774	-1.32034	1.03681				-1.10705				0	0	4	4	0	0	100
SLC25A5	2.19957	2.19432	1.04201	-1.41392	3.13547	-1.18496		1.00678			3	0	4	7	42.8571	0	57.1429
SLC30A2	-1.2019	-1.23774	1.06913				-1.12674				0	0	4	4	0	0	100
SLC35D2	1.11839	1.23028	1.02216	-1.22087	1.42266	1.25414	1.52142	1.07574			1	0	7	8	12.5	0	87.5
SLC37A4	1.00142	-1.05727	1.0989	-1.16391	-1.65271	-1.24691	-1.24683	1.05459			0	1	7	8	0	12.5	87.5
SLC5A2	-1.13258	-1.09779	-1.08049	1.02095	-1.32523	-1.29413	-1.31159	1.00607			0	0	8	8	0	0	100
SLC5A3	3.16239	2.98331	1.44963	-1.23784	1.39056	2.89023	1.47288	1.29158			3	0	5	8	37.5	0	62.5
SLCO4A1	1.1256	-1.12709	-1.0854			-2.17398	-1.29353	-1.51798			0	2	4	6	0	33.3333	66.6667
SLU7	1.79699	1.51025	1.0229				-1.10624				2	0	2	4	50	0	50
SMC1A	1.7203	1.73944	2.06572	1.44633	2.30573	1.16154	-1.05146	1.37495			4	0	4	8	50	0	50
SMC2	4.47634	2.2555	2.31935	2.89153	1.57178	1.4016	1.20521	1.74255			6	0	2	8	75	0	25
SMC3	3.20252	2.26973	1.50705	1.29723	1.58597	1.81589	1.27965	1.60554			6	0	2	8	75	0	25
SMU1	1.61062	1.31544	1.15868			-1.30781	1.44277	-1.111			1	0	5	6	16.6667	0	83.3333
SNRNP200	1.60273	1.53442	1.06319	1.40845	1.39153	-1.01329	1.25135	1.28505			2	0	6	8	25	0	75
SNRPF	1.93872	1.87802	1.69782	1.56602	2.14614	1.31439	1.28852	1.10002			5	0	3	8	62.5	0	37.5
SNRPG	2.06231	1.44062	1.64406	1.86354	1.93402	1.69522		1.43287			5	0	2	7	71.4286	0	28.5714
SNW1	2.34232	1.7872	-1.15791	1.28614	1.28346	1.49128	1.2994	1.43435			2	0	6	8	25	0	75
SON	1.59644	1.55106	1.09861	-1.0018	1.18435	2.10898	1.43493	1.00296			3	0	5	8	37.5	0	62.5
SP2	1.8681	1.34132	1.14674	1.09506	-1.18556	-1.03167	1.01749	1.00412			1	0	7	8	12.5	0	87.5
SPATC1	-1.01051	1.07068	-1.00304				-1.23284				0	0	4	4	0	0	100
SPC24	1.57928	1.14082	1.53468				1.22914				2	0	2	4	50	0	50
SPC25	2.76187	2.11115	2.14229	2.28201	3.02291	1.18348	2.21522	1.13542			6	0	2	8	75	0	25
SPP1	10.3983	28.7464	5.29232	25.5993	15.5279	43.6137	11.2149	4.59782			8	0	0	8	100	0	0
SRP14	1.53046	1.54581	1.08448			-1.14463	-1.05747	-1.01319			2	0	4	6	33.3333	0	66.6667
ST14	1.45536	-1.1871	-1.51091			-1.3083	-1.25701	-1.44518			0	1	5	6	0	16.6667	83.3333
ST6GAL2	1.05687	-2.65385	1.13132				-1.61895				0	2	2	4	0	50	50
STK39	-1.02309	-1.44142	-1.08628	1.05053	1.10674	-1.95782	-1.61218	-1.34677			0	2	6	8	0	25	75
SUN5	-1.01164	1.03496	1.0167				-1.19587				0	0	4	4	0	0	100
SYP							-1.30204				0	0	1	1	0	0	100
SYT8	-1.31872	-1.67443	-1.14632				-1.5315				0	2	2	4	0	50	50
TACC3	2.33299	1.63341	1.40906			1.09812	1.94826	1.32601			3	0	3	6	50	0	50
TAF7L	1.84088	1.00401	1.12177			-1.55361	-1.13145	1.00865			1	1	4	6	16.6667	16.6667	66.6667
TAGLN2	2.16511	1.87264	1.31525	1.85557	2.95712	1.11547	1.12927	1.15106			4	0	4	8	50	0	50
TBC1D17	-1.08183	-1.17898	1.12156			-1.27551	-1.34292	1.04606			0	0	6	6	0	0	100
TBCC	1.82018	1.76558	-1.01423	-1.27724	1.15879	1.1677	1.09507	1.00487			2	0	6	8	25	0	75
TCEAL2							-1.41228				0	0	1	1	0	0	100
TCERG1L	-1.34993	-1.05398	1.12165				-1.40633				0	0	4	4	0	0	100
TCP1	2.47391	2.50542	1.53773	1.41009	1.55749	1.25878		1.23251			4	0	3	7	57.1429	0	42.8571
TCTN3	1.56183	1.84745	1.07064	1.53617	1.25715	1.49245	1.02215	1.14433			3	0	5	8	37.5	0	62.5
TDO2	1.97385	3.65012	2.08808	4.33308	1.66547	2.69225	7.10686	1.08778			7	0	1	8	87.5	0	12.5
TEKT2	-1.11625	-1.10705	-3.39043	-1.26909	-1.22159	-1.53622	-1.20215	1.11746			0	2	6	8	0	25	75
TIAF1	1.07374	-1.41148	-1.04487			-2.59852	-1.00963	-1.90049			0	2	4	6	0	33.3333	66.6667
TIPARP	1.41285	1.24621	-1.49247	-1.01555	2.16068	-1.24751	1.16551	1.0682			1	0	7	8	12.5	0	87.5
TLR2	4.91191	3.5243	1.04446	1.89057	2.0792	5.51045	3.40785	2.00671			7	0	1	8	87.5	0	12.5
TM2D1	2.70425	2.30556	1.57588	-1.24359	1.05059	1.33464	1.05455	1.30579			3	0	5	8	37.5	0	62.5
TMEM125	1.11644	-1.46534	-2.30469				-1.60967				0	2	2	4	0	50	50
TMEM129	-1.08251	1.02879	-1.1581				-1.19474				0	0	4	4	0	0	100
TMEM134	1.25962	-1.00986	1.08024			-2.04883	-1.33365	-1.14702			0	1	5	6	0	16.6667	83.3333
TMEM185A	2.09017	1.17668	1.29827				-1.35771				1	0	3	4	25	0	75
TNIP2	1.30505	1.0026	1.1889			1.52802	1.42456	-1.5071			1	1	4	6	16.6667	16.6667	66.6667
TNNT3	1.0324	-1.28789	-1.33082	-1.86909	-7.16037	-4.13983	1.52932	1.01425			1	3	4	8	12.5	37.5	50
TNP2	-1.0701	-1.11797	1.02215	1.01043	-1.19035	-1.05428	-1.19454	1.14024			0	0	8	8	0	0	100
TOR1AIP1	1.94834	1.81108	1.14268	1.6847	-1.28392	-1.03748	-1.07835	-1.01368			3	0	5	8	37.5	0	62.5
TPCN2	1.19052	1.17811	1.15985				-1.04988				0	0	4	4	0	0	100
TPX2	2.91477	3.17819	2.36138	2.9271	4.63617	2.1736	2.5364	1.83712			8	0	0	8	100	0	0
TRAF3	1.77032	1.83546	1.12908	1.7436	2.06494	1.84432	1.64448	1.02646			6	0	2	8	75	0	25
TREML4	-1.06179	-1.01348	1.08271				-1.07662				0	0	4	4	0	0	100
TRIM21	1.31387	1.1256	1.20659	1.16557	1.6738	1.49556	1.9327	1.09071			2	0	6	8	25	0	75
TRNT1	1.1952	1.39457	1.31647				1.05477				0	0	4	4	0	0	100
TRPA1	-1.13563	-1.18516	1.19541	1.43748	-1.24831	-1.3967	-1.11195	-1.03171			0	0	8	8	0	0	100
TRPC3	1.04256	1.02443	1.02911			-1.25251	1.03055	-1.0292			0	0	6	6	0	0	100
TRPV1	-1.22679	-1.26802	-1.0132			-1.19543	1.10479	1.05612			0	0	6	6	0	0	100
TRPV4	1.01837	-1.02703	-1.28429			-1.23994	1.03366	1.03497			0	0	6	6	0	0	100
TRUB2	1.85389	2.14527	1.14076				1.16504				2	0	2	4	50	0	50
TSPYL1	1.40723	1.70523	-1.11756	-1.24825	-1.57256	-1.34318	-1.39914	-1.09351			1	1	6	8	12.5	12.5	75
TSSK3	-1.0448	1.00694	-1.04098				-1.19281				0	0	4	4	0	0	100
TTLL9											0	0	0	0	#DIV/0!	#DIV/0!	#DIV/0!
TTPAL	2.05569	1.74724	1.12302			1.29394	1.74338	-1.16501			3	0	3	6	50	0	50
TTYH3	1.28189	1.10534	1.1252				1.82316				1	0	3	4	25	0	75
TUBA1B	2.38626	2.27246	1.25504	1.44817	2.6431	1.18437	1.18507	1.16248			3	0	5	8	37.5	0	62.5
TUBB2C	2.12891	1.80174	-1.29049	1.32375	3.0862	-1.67853	-1.17305	-1.93524			3	2	3	8	37.5	25	37.5
TUBGCP6	-1.21315	1.11598	1.04539				-1.07098				0	0	4	4	0	0	100
U2AF1	2.41098	2.3641	1.45069	1.03704	1.50154	1.23333	1.29578	1.04442			3	0	5	8	37.5	0	62.5
U2AF2	1.18554	1.00122	1.84111	1.67183	1.37828	1.30345	1.19965	1.14971			2	0	6	8	25	0	75
UBE2M	1.62449	1.24809	1.10991	1.37702	1.42685	-1.14171	-1.28856	1.27601			1	0	7	8	12.5	0	87.5
UBL5	1.59769	1.54034	1.16281			-1.16173	-1.5371	1.10269			2	1	3	6	33.3333	16.6667	50
UBQLN2	2.46605	2.09043	1.22826	-1.66437	1.98865	1.10937	1.06717	-1.23329			3	1	4	8	37.5	12.5	50
UBQLNL	-1.37214	-1.34981	-1.07022				-1.12597				0	0	4	4	0	0	100
UCK1	1.03789	1.05828	-1.00596				-1.09945				0	0	4	4	0	0	100
UCN	1.05704	1.24768	1.13067	-1.08419	-1.2018	1.24875	1.14565	1.22287			0	0	8	8	0	0	100
UCP3	-1.12264	1.0156	-1.00044	1.16386	-2.46525	-1.80756	-1.09051	1.10305			0	2	6	8	0	25	75
UPK3B	-1.00772	-1.65618	-1.04646			-6.76438	-1.20252	1.25579			0	2	4	6	0	33.3333	66.6667
USE1	1.57294	1.43023	1.10696			1.0273	1.07789	1.24437			1	0	5	6	16.6667	0	83.3333
USF1	-1.12094	-1.03331	1.02143				1.19084				0	0	4	4	0	0	100
USP1	3.55002	1.71084	1.34548	1.23362	1.81124	1.84525	1.36492	1.43203			4	0	4	8	50	0	50
USP30	1.18503	1.04576	1.05515				-1.17993				0	0	4	4	0	0	100
USP32	2.10216	2.2546	1.37201			1.06434		-1.08943			2	0	3	5	40	0	60
USPL1	1.15184	1.16547	1.15792	1.28687	-1.11727	1.14748	1.0072	-1.02793			0	0	8	8	0	0	100
UTS2	-1.04838	-1.06267	1.91131			1.52169	1.72998	1.07575			3	0	3	6	50	0	50
VAMP1	1.00201	1.06482	-1.0979	1.00572	-1.44642	1.98783	1.03549	1.07754			1	0	7	8	12.5	0	87.5
VRK1	3.33002	1.76327	1.45827	1.54463	1.49992	1.894	1.45082	1.74357			5	0	3	8	62.5	0	37.5
WDR5B	1.47686	1.1407	1.00873			-1.05252	1.05306	1.07391			0	0	6	6	0	0	100
WDR61	1.59753	3.50234	1.33491	-1.9311	-1.02572	1.10855	1.0656	1.10025			2	1	5	8	25	12.5	62.5
WDR81	-1.01513	-1.08945	-1.07126				1.1941				0	0	4	4	0	0	100
WDR85	-1.37005	-1.17886	1.00806				-1.02333				0	0	4	4	0	0	100
WEE1	1.42116	-1.31623	1.38665	1.02508	1.38452	-1.50696	-1.51395	-1.08582			0	2	6	8	0	25	75
WFDC12	1.01165	-1.0973	-1.0404				1.27701				0	0	4	4	0	0	100
WNK4	-1.3569	-1.13898	1.01044				-2.32464				0	1	3	4	0	25	75
WNT2	1.07055	1.09304	1.28369	-2.41238	1.40468	2.53111	1.23857	-1.16186			1	1	6	8	12.5	12.5	75
WNT4	-1.27993	-1.56522	1.0108	-1.31443	-1.06229	-5.14511	-1.47871	1.29681			0	2	6	8	0	25	75
WRB	3.00002	3.28091	-1.30925	-1.32127	-1.09829	-1.06622	-1.23313	1.36099			2	0	6	8	25	0	75
XAB2	1.04008	-1.00579	-1.04239			1.17198	-1.09808	-1.00368			0	0	6	6	0	0	100
YEATS4	3.48032	2.84502	1.6431			1.62364	1.57067	1.22982			5	0	1	6	83.3333	0	16.6667
ZC3H4	-1.07259	-1.03824	1.05462	-1.12984	1.07313	-1.12902		1.27078			0	0	7	7	0	0	100
ZC3H8	1.7352	1.24278	1.46202				-1.0336				1	0	3	4	25	0	75
ZC4H2	-1.29334	-1.30343	-1.01491			-3.35863	-1.20891	-1.05888			0	1	5	6	0	16.6667	83.3333
ZFP3	-1.20979	-1.85576	-1.24229				-2.43671				0	2	2	4	0	50	50
ZHX2	2.18945	1.35371	1.23824	1.07853	-1.35978	1.93518	1.55656	1.64746			4	0	4	8	50	0	50
ZNF114	2.03726	1.38626	1.04854				1.67017				2	0	2	4	50	0	50
ZNF155	1.14544	-1.02513	1.06408			-1.16689	-1.06309	-1.01374			0	0	6	6	0	0	100
ZNF252	1.82303	1.04999	1.12632				-1.05682				1	0	3	4	25	0	75
ZNF358	-1.26789	-1.09089	1.09395			-1.43867	-1.28627	1.05335			0	0	6	6	0	0	100
ZNF362	-1.05765	1.11285	1.07992			-1.47995	-1.20015	-1.00615			0	0	6	6	0	0	100
ZNF479	-1.20733	-1.12346	1.0554				-1.16198				0	0	4	4	0	0	100
ZNF511	1.08368	1.25642	1.05092				1.37938				0	0	4	4	0	0	100
ZNF549							-1.14323				0	0	1	1	0	0	100
ZNF561	1.07386	1.13603	1.53132				-1.11924				1	0	3	4	25	0	75
ZNF575	-1.23046	-1.20424	-1.12481				-1.43723				0	0	4	4	0	0	100
ZNF579	-1.11691	-1.12482	1.0115				-1.24522				0	0	4	4	0	0	100
ZNF641	-1.02778	1.21944	1.26177				1.06855				0	0	4	4	0	0	100
ZNF688	1.01009	1.06206	-1.01182			1.05515	-1.08345	1.10276			0	0	6	6	0	0	100
ZNF750	-2.40044	-2.72866	-5.21923			-7.77169	-2.82444	-2.82185			0	6	0	6	0	100	0
ZNF786							-1.003				0	0	1	1	0	0	100
ZNF85	-1.10807	-1.18351	1.22905	-1.47809	-1.58421	-1.14932	-1.27629	-1.15739			0	1	7	8	0	12.5	87.5
ZW10	1.61411	1.02458	-1.02238	1.91024	1.31692	-1.23985	-1.0424	-1.10497			2	0	6	8	25	0	75
ZWINT	2.65046	1.69338	2.93069	1.6095	2.85764	1.24413	1.54245	1.81705			7	0	1	8	87.5	0	12.5
